# Supplementary material for: Orthodontic Retention—Protocols and Materials—A Questionnaire Pilot Study among Polish Practitioners
Source: Materials (Basel). 2022 Jan 16;15(2):666. doi: 10.3390/ma15020666 (PMC8779968; doi:10.3390/ma15020666)
Supplement: Supplementary file 1 [file materials-15-00666-s001.zip]

Archive with 2 entries (2 files):
- Supplementary material S1.pdf
- Supplementary material S2 - responses.xlsx
