# Supplementary material for: Orthodontic Retention—Protocols and Materials—A Questionnaire Pilot Study among Polish Practitioners
Source: Materials (Basel). 2022 Jan 16;15(2):666. doi: 10.3390/ma15020666 (PMC8779968; doi:10.3390/ma15020666)
Supplement: Supplementary file 1 [file materials-15-00666-s001.zip › Supplementary material S2 - responses.xlsx]

## Sheet: Liczba odpowiedzi 1
Sygnatura czasowa	Wiek	Jaki rodzaj retencji stosuje Pan/i u pacjentów po zakończeniu leczenia ortodontycznego?	Według mnie okres retencji po zdjęciu aparatu stałego powinien trwać:	Częstość wizyt kontrolnych z aparatem retencyjnym w mojej praktyce to	Jaki rodzaj retencji stałej Pan/i stosuje?	Jeżeli stosuje Pan/i włókno szklane, jakiego rodzaju jest to materiał?	Jeżeli stosuje Pan/i drut, jakiego rodzaju to materiał?	Jeżeli stosuje Pan/i drut, jakie ma on wymiary?	Jaką metodą klei Pan/i retainery?	Jaki materiału używa Pan/i do klejenia drutów retencyjnych?	Pana/i zdaniem drut retencyjny okrągły	Pana/i zdaniem drut retencyjny czworokątny	Pana/i zdaniem retencyjny złoty łańcuszek	Włókno szklane do retencji	Pana/i zdaniem włókno szklane:	Jaki materiału używa Pan/i do klejenia szyn z włókna szklanego?	Jak ocenia Pan/i wyniki stosowanego leczenia retencyjnego?
2021-02-26 17:19:07	40-50	Stałą oraz wyjmowaną	A	B	C, A, D	A	F, C	B	B, A	A, B,	C, M, H, I, D	B, D, C, E, F	C, I, M	B	B, M, L, D, E	C	A, B
2021-02-26 17:52:33	30-40	Stałą oraz wyjmowaną	A	B	C, A, D	A	C	B	A	A	A	B, D, C, E, F, M	C, E, M	B	L, G, A	B	C, B., D
2021-02-27 20:03:00	40-50	Stałą oraz wyjmowaną	A	C, D	A		E	C	A	A	C, M, H, D	A	A	A	A	A	E
2021-02-27 21:03:10	>50	Stałą oraz wyjmowaną	E	E	D		B	A	A	B	A	D, C, F	D, C, E, F	A	A	A	C., A, E., F
2021-02-28 15:45:44	>50	Stałą oraz wyjmowaną	E	A	D		B	0,3 cala	A	A, B	C, E, D	H, L	B, D, C, E, F	A	B, L, D, F, G	B, C	C., B., F.
2021-03-01 10:08:01	>50	Stałą oraz wyjmowaną	C, D, E	C	C, A	A	E, C, A	0.010x0.028	A	A	A	B, C, F, M	A	A	C, M, L	B	D.
2021-03-01 12:42:03	30-40	Stałą oraz wyjmowaną	G, A	D, B	C, A	B, A	F, E, C, B	0.016, B, C, 0.0195	A	A, B	C, H, F, L, D	B, C, I, L, M	C, I, H, L, M	B	H, L, G	B, C	A, E., F.
2021-03-01 13:15:22	>50	Stałą oraz wyjmowaną	A	A	A, D	B	E, B	Dentaflex „Co-axial” 0.45	A	A,	C, D	A	C, F	A	D, G	A	C., D.
2021-03-01 13:45:34	<30	Stałą oraz wyjmowaną	B, A	C, D	C, A, B	A	C, A	0.014 × 0.014	A	A, B	A	B, C, I	M	B	L, D, E	B, C	A, B., D.
2021-03-01 13:53:37	>50	Stałą oraz wyjmowaną	A	A	A, D	B	E, B	Dentaflex „Co-axial” 0.45	A	A,	C, D	A	C, F	A	D, G	A	C., D.
2021-03-01 16:09:57	30-40	Stałą oraz wyjmowaną	A, E	B	C, A	A	E	0,011x0,014	A	B	L	D, C, E, F	A	B	B, H	C	A, D.
2021-03-01 18:09:56	40-50	Stałą oraz wyjmowaną	A	C	A	A	E	0.016	A	A	C, M, H	B, C	D, E	B	B, C, H	B	C.
2021-03-01 23:03:58	>50	Stałą oraz wyjmowaną	C, E	C	A		C	B	A	A, B	D	B, D, C, E, F	A	A	A	B	A, E., D.
2021-03-02 19:15:55	40-50	Stałą oraz wyjmowaną	E	C, D	A, D		C, B		A	A, B	A	D, C, E, F	D, C, E, F	A	A	A	A, E.
2021-03-02 19:43:33	40-50	Stałą oraz wyjmowaną	A	E	B		A	0.016	A	A	A	B, D, M	A	A	A	B	A
2021-03-02 20:06:05	30-40	Stałą oraz wyjmowaną	A	A	A	A	C	A	A	B	E, D	B, C, F	C, E, F	A	A	C	B., D.
2021-03-02 20:50:09	>50	Stałą oraz wyjmowaną	D, B, A, E	A			C	0.010x 0.028 pleciony z 8 nici	A	A	F, L, D	B, D, C, F	A	A	A	A	A, B., H
2021-03-02 21:05:04	40-50	Stałą oraz wyjmowaną	A	E	B		A	0.016	A	A	A	B, D, M	A	A	A	B	A
2021-03-02 21:27:54	40-50	Stałą oraz wyjmowaną	D	C	A, D		B	D	A	B	A	B	B, D, C, E, F	B	B, C, M	C	A
2021-03-02 21:33:14	30-40	Stałą oraz wyjmowaną	F	A	A		C	Bond a braid .026x.010	A	B	D	B, D, C, E, F	A	A	A	A	A, E.
2021-03-03 06:52:49	40-50	Tylko stałą	A,E	B	A		C	A	A	A	A	B, M	A	A	A	B	E., F.
2021-03-03 08:28:41	30-40	Stałą oraz wyjmowaną	C, A	A	A		E	A	B, A	B	C, D	G, I	A	A	A	A	A, D.
2021-03-03 10:22:49	40-50	Stałą oraz wyjmowaną	D, E	A	C, A, B	A	E, C, A	0.015", 0.10"×0.28"	A	A, B	C, M, H, D	B, C, F	A	B	C, L, E	C	C., A, B.
2021-03-03 17:11:42	>50	Stałą oraz wyjmowaną	A	A	A		C	B	A	B	C, L, D	D, C, E, M	A	A	A	A	C., B., D.
2021-03-03 20:03:24	30-40	Tylko stałą	D	D	D		B		A	A, B	G, L	H, L	D, C, E	A	A	A	C., F.
2021-03-03 20:27:15	>50	Stałą oraz wyjmowaną	E	B	A		C	B	A	A	A	B, D, C, E	A	A	A	A	B., D.
2021-03-03 21:13:17	>50	Stałą oraz wyjmowaną	A, E	B	B		A	0.011 mm	A	B	A	B, D, C, E, F	A	A	A	A	C., A, E., D.
2021-03-03 23:14:19	30-40	Tylko stałą	A	C	A		C	B	A	A	E, F, G, L	B, D, C, M	D, E, G	A	H, L	C	B., D.
2021-03-04 09:52:27	>50	Stałą oraz wyjmowaną	G, C	A	A		C	0.010x 0.028	A	A	A	B, C	A	A	A	A	D.
2021-03-04 10:54:54	>50	Stałą oraz wyjmowaną	B, A	B	C, A, D, E	A	E, B	C, .0155	A	A, B,	C, M, H, I, D, D	A	B, D, C, E, F	B	B, C, H, I, M	B, C,	A, F.
2021-03-07 10:04:54	30-40	Stałą oraz wyjmowaną	A	B	A		C	0.014 × 0.014	A	A	L, D	B, C, E, F	A	B	B, I, M, L, E	C	A, E., F.
2021-03-07 11:32:54	>50	Stałą oraz wyjmowaną	C, F	B	A		C, E		A	A	L, D	B, F, M	A	A	A	B	C., B., F.
2021-03-07 17:07:42	>50	Stałą oraz wyjmowaną	E	A	A, D		B, E		A	A	A	A	B, C, E, M	A	A	A	C., B., D.
2021-03-07 20:26:29	>50	Stałą oraz wyjmowaną	C	A	A		E, C	A	A		C, H, D	G, H	A	A	A	A	A, F.
2021-03-17 13:49:52	30-40	Stałą oraz wyjmowaną	A	A	A	A	C	0,011x0,016	A	A	F, L, D	B, D, C, E, F	A	B	B, C, H, I, M	C	C., B.
2021-03-21 20:09:30	30-40	Stałą oraz wyjmowaną	D	A	A		C	A	A	A	A	D, C, E, F	A	A	A	B	C., B., D.
2021-03-27 17:32:11	30-40	Stałą oraz wyjmowaną	D	A	A		C	A	A	A	A	D, C, E, F	A	A	A	B	C., B., D.
2021-03-29 10:19:08	30-40	Stałą oraz wyjmowaną	H	B	A		C		A	B	E, F, L, D	B, D, C, E, F	A	A	L	A	C., E., D.
2021-03-29 10:28:48	30-40	Stałą oraz wyjmowaną	B, A	D, A	A		E	0.016	A	B	M, I, D, E	A	A	A	A	C	C., A, E., D.
2021-03-29 12:28:16	>50	Stałą oraz wyjmowaną	C, D, A	C	C, A, D	A	C, B	D	A	A, B	L, D	B, D, C, E, F	B, D, C, E, F	B	D, E	C	A, E., D.
2021-03-29 12:48:04	40-50	Stałą oraz wyjmowaną	C, F	A	C, A	A	C	D	A	A, B	A	B, C, E, F	A	B	B, H	B, C	A, B., D.
2021-03-29 13:02:56	40-50	Stałą oraz wyjmowaną	B, A	C	C, A	A	E	C	A	A, B	C, H, D	A	A	B	B, L	C	C., B., D.
2021-03-29 18:25:52	40-50	Stałą oraz wyjmowaną	A	B	C, A, D	A	E, C, B	B, D	A	A, B	C, H, F, L, D	D, C, E, F, G	B, D, C, E, F	B	B, L, D, E, G	C	C., A, B., D.
2021-03-29 18:27:26	40-50	Stałą oraz wyjmowaną	A	B	C, A, D	A	C, B	B, D	A	A, B	C, H, F, L, D	C, E, F, G, I	B, D, C, E, F	B	B, I, L, E, G	C	A, B., D.
2021-03-29 19:35:13	>50	Stałą oraz wyjmowaną	D, A, E	C	B		C, A, E	A	A	A	L	B, E	A	A	A	B	C., B.
2021-03-29 20:42:54	30-40	Stałą oraz wyjmowaną	A	B	C, A, D	A	E, B	A	B, A	A, B	E, F, G, L	B, D, C, E, F	D, C, E, F	B	C, I, L, G	B	E., F.
2021-03-29 20:53:01	>50	Stałą oraz wyjmowaną	E	A	A		C	. 027x.011	A	A	A	B, D, C, E, F	A	A	A	A	A, E., F.
2021-03-29 21:48:15	>50	Stałą oraz wyjmowaną	D, B	B	A		C	B, A	A	B	A	B, D	A	A	A	C	C., A
2021-03-29 22:13:38	>50	Stałą oraz wyjmowaną	C	B	C		A	A	A	A,	G	A	A	A		B	A, D.
2021-03-30 09:24:17	<30	Stałą oraz wyjmowaną	A	B	A		E	B	A	A	A	C	A	A	A	B	F.
2021-03-30 10:09:05	<30	Stałą oraz wyjmowaną	G, A	B	D		B	30"	A	B,	A	A	B, D, C, F	A	A	A	B., D.
2021-03-30 13:06:08	>50	Stałą oraz wyjmowaną	C, D, A	C	C, A, D	A	C, B	D	A	A, B	L, D	B, D, C, E, F	B, D, C, E, F	B	D, E	C	A, E., D.
2021-03-30 22:03:53	>50	Stałą oraz wyjmowaną	A	E, A	A		E	C, 0.0195	A	A, B,	C, I, D	A	A	B	I, M, L	B, C	E., F.
2021-03-31 11:40:07	30-40	Stałą oraz wyjmowaną	A	A	A		C		A	B	L	D	A	A	A	B	B.
2021-03-31 11:44:06	30-40	Stałą oraz wyjmowaną	A	B	A		C, B, A	C, 0.0195	B, A	A	E, F	B, C	B, D, C, E, F	A	A	A	C., A, B., D.
2021-03-31 11:46:04	>50	Stałą oraz wyjmowaną	D	C	D		B	B	A	B	A	A	B, D, F	A	A	B	A
2021-03-31 11:47:25	30-40	Stałą oraz wyjmowaną	D, A, E	B	A		C	B	A	B	C, L, D	E, F, G, M	A	C	L, E, G	C	A, E., F.,Z
2021-03-31 11:53:24	30-40	Stałą oraz wyjmowaną	L, A, E	A	A		C	0.015"	B, A	B	A	D, C, E, F	A	A	A	A	A, B., D.
2021-03-31 11:59:49	30-40	Stałą oraz wyjmowaną	E	B	A		C, V	0.015", 0.011	B, A	A, B	D	F, I, L	A	A	L	B	B., D.
2021-03-31 12:12:47	>50	Stałą oraz wyjmowaną	B	B	A		E, C, B	C	A	B	C, M, H, D	B, D, C, F	C, F	A	L	C	A
2021-03-31 12:17:41	40-50	Stałą oraz wyjmowaną	D	B	A, D		C, B	0.014 × 0.014	A	A	A	B, D, C, M	C, M	A	A	A	E., F.
2021-03-31 12:43:46	30-40	Stałą oraz wyjmowaną	A	B	A		C	A	A	A	F, D	B, D, C, E, F	A	A	A	A	A, E., F.
2021-03-31 12:51:56	30-40	Stałą oraz wyjmowaną	F	B	A		F	D	A	A	C, M, H, I, D	A	C, M	A	A	A	A, Z
2021-03-31 12:54:25	30-40	Stałą oraz wyjmowaną	A	C	B		A, B	A	A	A	C, M	A	C, E, F, G	A	A	C	A
2021-03-31 12:59:08	40-50	Stałą oraz wyjmowaną	C	C	A, B, D		E, A	A	A	B	C, H	G, I	A	A	A	C	A, B., D.
2021-03-31 13:14:19	>50	Stałą oraz wyjmowaną	H	A	A		C	A	A	A	D	B, D, C, M	D, E, H, M	A	L, D, E	C	B., F.
2021-03-31 13:50:39	>50	Stałą oraz wyjmowaną	A, A E	B	A		C	A	A	A	A	B, D, C, E, F	A	A	A	A	A, E., D.
2021-03-31 14:13:40	30-40	Stałą oraz wyjmowaną	D	A	A		C	A	A	B	A	F	A	A	A	C	C.
2021-03-31 14:43:07	40-50	Stałą oraz wyjmowaną	A	C	D		B		A	B	A	A	D, C, E, F	B	L	C	D.
2021-03-31 14:43:38	40-50	Stałą oraz wyjmowaną	A	B	A		C	A	A	A	E, D	B, D	A	A	A	A	E., D.
2021-03-31 15:45:58	<30	Stałą oraz wyjmowaną	E	B	A, B		E, C, A, B, A	B, C	A	A, B	C, M, H, D	F, G, M	B, C, M	A, B	B, C, I, M, E	A	C., A, B., F.
2021-03-31 15:48:27	30-40	Stałą oraz wyjmowaną	E	B	B		C, A	A	A	B	E, F, G, D	B, D, C, E, M	A	A	L	A	A, F.
2021-03-31 15:53:59	40-50	Stałą oraz wyjmowaną	A	A	B	A	A	C	A	B	D	B	A	A	A	A	D.
2021-03-31 16:32:11	30-40	Stałą oraz wyjmowaną	G	B	A		C	A	A	B	C, H, F	F, G	A	A	A	C	A, E., F.
2021-03-31 16:51:30	<30	Stałą oraz wyjmowaną	D	A	B		A	A	A	A, B	A	A	A	A	A	B	E., D.
2021-03-31 16:52:41	<30	Stałą oraz wyjmowaną	A	D	A		F		A	B	H	A	A	A	L, E	Z	D.
2021-03-31 16:55:30	<30	Stałą oraz wyjmowaną	C, A	A	A		C		A	A, B	A	B, C, E, F	A	A	A	A	C., B., D.
2021-03-31 17:43:47	<30	Stałą oraz wyjmowaną	C, F, B, A	A	A		C	B, A	A	A	D	B, C, E, F	A	A	A	B	A, E., F.
2021-03-31 18:28:38	30-40	Stałą oraz wyjmowaną	A	B	A,D		C, B, A	0.94mmx0.4mm	B, A	A, B	F, L	D, E, F	E, F	A	B, L	A	B., F.
2021-03-31 19:01:12	>50	Stałą oraz wyjmowaną	E	B	A		E	0.0195	A	B	C, M, H, I, D	A	A	A	A	A	A, B., G
2021-03-31 19:01:49	<30	Stałą oraz wyjmowaną	G	B	A		E, C	A	B, A	B	C, I, D	D, E, F, G, H	A	A	A	A	C., E., F.
2021-03-31 19:32:36	<30	Stałą oraz wyjmowaną	E	B	A		C	A	A	B	A	F	A	A	A	C	B., F.
2021-03-31 19:59:50	<30	Stałą oraz wyjmowaną	A	B	A		E	C	A	B	C, D	A	A	A	A	A	A, B., F.
2021-03-31 20:41:48	30-40	Stałą oraz wyjmowaną	B	B	A		E	A	A	B	A	A	A	A	A	A	A, E., D.
2021-03-31 20:56:55	30-40	Stałą oraz wyjmowaną	G	B	A		C	B	A	B	D	B, F	A	B	C, E	C	A, E., F.
2021-03-31 20:58:42	40-50	Stałą oraz wyjmowaną	A	C	B		A	B	A	B	A	B, C	A	A	A	C	C., A, F.
2021-03-31 21:09:01	40-50	Stałą oraz wyjmowaną	E	F	D		B		A	B	E	A	B, D, C, E, F	B	C, M	C	A, E., F.
2021-03-31 21:47:48	30-40	Stałą oraz wyjmowaną	C	B	A		C	A	A	A	A	B, C, M	A	B	A	B, C	E., F.
2021-03-31 21:50:45	40-50	Tylko wyjmowaną	C	E	C	A	D		A		A	A	A	B	H	C	A
2021-03-31 22:04:17	30-40	Stałą oraz wyjmowaną	C	A	B		A	A	A	A	A	A	D, C, E	A	A	A	C., D.
2021-03-31 22:21:47	<30	Stałą oraz wyjmowaną	A	D	A, B		C, A	A	A	B	A	B, C	A	A	A	C	A, F.
2021-03-31 23:04:47	<30	Stałą oraz wyjmowaną	C	B	A		C	0.0383’’ x 0.0158	A	B	A	B, D, E, F	A	A	A	A	C., E., F.
2021-04-01 08:51:33	40-50	Stałą oraz wyjmowaną	A	B	C, A	A	C, B	B, D	A	B	B	D, E, F, G, H	B, D, C, F, L	B	B, C, M, E, F	C	A, B., D.
2021-04-01 11:08:48	<30	Stałą oraz wyjmowaną	C	A	B		A	0.011	A	A	A	B, C, F	A	A	A	B	C., D.
2021-04-01 14:18:08	40-50	Stałą oraz wyjmowaną	G, A	C	C	A	D		A	A	A	A	A	D	B, C, H, I, L	C	D.
2021-04-01 16:09:35	30-40	Stałą oraz wyjmowaną	A	A	A		F, C	A	A	B	A	B, C	A	A	A	A	E., D.
2021-04-02 12:27:11	>50	Stałą oraz wyjmowaną	D, B	B	A		C	B, A	A	B	A	B, D	A	A	A	C	C., A
2021-04-02 23:46:40	30-40	Stałą oraz wyjmowaną	C, F	A	A		C	A	A	A	E, L, D	B, C, E, F	A	A	L, E	C	C., A, B., D.
2021-04-05 12:26:12	>50	Stałą oraz wyjmowaną	A	B	C, D	A	B	B	A	A, B	C, M, G, L, D	A	B, D, C, E, F	B	B, C, H, I, L, G	C	C., B., F.
2021-04-05 12:31:08	40-50	Stałą oraz wyjmowaną	A	B	C, A, D	A	C, B	B, D	A	A, B	B	D, E, F, G, H	B, D, C, E, F	B	B, C, D, E, F, G	C	C., B., D.
2021-04-05 12:32:44	40-50	Stałą oraz wyjmowaną	A	B	C, D	B	B	B, D, A	A	A, B	A	A	B, D, C, E, F	B	B, C, D, E, F, G	C	A, E., D.
2021-04-07 14:20:50	30-40	Tylko stałą	2 razy dłużej niż aktywne leczenie, 5 lat, 3-4 lata	Raz w roku	C, D	A	B,C	A	A	A, B	B, I	D, M	B, D, C, E, F	B	H, M	C	A, E, D
2021-04-07 14:49:27	>50	Stałą oraz wyjmowaną	A	B	D	A	B	B	A	A, B	A	D, F	B, E, F	A	A	B	B, E, D
2021-04-09 18:55:49	>50	Stałą oraz wyjmowaną	A	B	D	A	B	B	A	A	A	D	E, F	A	A	B	A, E, D
			legenda
			A: Dożywotnio	A: Pierwsza i druga wizyta CO 3 MIESIACE, potem CO POL ROKU	A:Drut stalowy	A: Taśma	A: Tytanowy	A: NIE WIEM	A: Bezpośrednio	A:Płynnego materiału kompozytowego dedykowanego do retencji	A: Nie mam zdania - nie stosuję	A: Nie mam zdania - nie stosuję	A: Nie mam zdania - nie stosuję	A: NIE STOSUJE	A: NIE STOSUJE	A: NIE STOSUJE	A: Udaję mi się idealnie utrzymać wyniki fazy aktywnej leczenia u większości pacjentów
			B:5 lat	B: Pierwsza wizyta po miesiącu, druga po 3 miesiącach, potem CO POL ROKU	B: Drut tytanowy	B: Sznureczek	B: Złoty łańcuszek	B: 0.016″ × 0.022″	B:POSREDNIO	B: Płynnego materiału kompozytowego do wypełnień	B: Nie zawsze Skutecznie zapobiega niepożądanym przesunięciom zębów	B: Jest łatwy do doginania	B: Jest łatwy do doginania	B: Stosuję u pacjentów z chorobą przyzębia po leczeniu ortodontycznym	B: Jest estetyczne	B: Płynnego materiału kompozytowego dedykowanego do retencji	B: Awarie aparatów retencyjnych stanowią poważny problem kliniczny
			C: Tyle samo co leczenie aktywne	C:Co pół roku	C: Włókno szklane (Fiber Reinforced Composite)		C: Stalowy pleciony czworokątny	C: 0.0175'			C: Jest łatwy do doginania	C:Łatwo się zakłada	C:Łatwo się zakłada	C: STOSUJE KIEDY JEST ALERGIA	C: Jest trwałe	C: Płynnego materiału kompozytowego do wypełnień	C: Utrzymanie idealnych pozycji zębów jest trudne
			D:2 razy dłużej niż aktywne leczenie	D: Raz w roku	D: Złoty łańcuszek		D: Nie stosuję	D: 0.027"			D: Skutecznie zapobiega niepożądanym przesunięciom zębów	D: Rzadko się odkleja	D: Rzadko się odkleja	D: STOSUJE PRAWIE ZAWSZE	D: Często się odkleja		D: Pacjenci zwykle nie współpracują podczas fazy retencyjnej leczenia ortodontycznego
			E: zalezy	E: Co 3 miesiące	E: plyta		E: Stalowy pleciony okrągły				E: Jest trudny do doginania	E:Rzadko się deformuje	E:Rzadko się deformuje		E: Trudno się zakłada		E: Awarie aparatów retencyjnych są maryginalnym problemem klinicznym
			F: 2 lata	F: Zalezy czy stala czy ruchoma.Stala co 8-10 mies,ruchoma jsk w pozycji 5			F: Stalowy pojedynczy				F: Często się odkleja	F: Skutecznie zapobiega niepożądanym przesunięciom zębów	F: Skutecznie zapobiega niepożądanym przesunięciom zębów		F:Często się deformuje		F: Pacjenci zwykle współpracują podczas fazy retencyjnej leczenia ortodontycznego
			G:Połowę okresu leczenia aktywnego								G: Trudno się zakłada	G: Jest trudny do doginania	G: Jest trudny do doginania		G: Nie zawsze M		G: niektórzy pacjenci dobrze współpracują w fazie retencyjnej a inni nie, trudno powiedzieć
			H:3 lata								H: Łatwo się zakłada	H:Trudno się zakłada	H:Trudno się zakłada		H: Łatwo się zakłada		H: Trudno ocenić obiektywnie efektywność retencji, gdyż spory odsetek pacjentów nie zgłasza się do kontrolii
			L: ROK								I: Rzadko się deformuje	I:Często się odkleja	I:Często się odkleja		I: Rzadko się deformuje		Z: Dobrze skończone leczenie jest stabilne.
											L: Często się deformuje	L:Często się deformuje	L:Często się deformuje		L: Utrudnia higienę
											M: Rzadko się odkleja	M: Nie zawsze Skutecznie zapobiega niepożądanym przesunięciom zębów	M: Nie zawsze Skutecznie zapobiega niepożądanym przesunięciom zębów		M: Skutecznie zapobiega niepożądanym przesunięciom zębów
